# Supplementary material for: Optimizing the Structure and Performances of Cu-MOF@Ti3C2TX Hybrid Electrodes by Introducing Modulated Ligand
Source: Nanomaterials (Basel). 2025 Jun 4;15(11):864. doi: 10.3390/nano15110864 (PMC12156962; doi:10.3390/nano15110864)
Supplement: Supplementary file 1 [file nanomaterials-15-00864-s001.zip]

Archive with 1 entries (1 files):
- nanomaterials-3656162-supplementary.pdf
